# Supplementary material for: Avatrombopag Reduces Platelet Transfusion Requirement in Thrombocytopenia Subsequent to Antineoplastic Therapies in Haematological Patients: The Experience of a Tertiary Centre
Source: J Clin Med. 2026 Mar 7;15(5):2044. doi: 10.3390/jcm15052044 (PMC12986316; doi:10.3390/jcm15052044)
Supplement: Supplementary file 1 [file jcm-15-02044-s001.zip]

Archive with 1 entries (1 files):
- jcm-4121224-supplementary.pdf
